# Supplementary material for: Hsa_circ_0004296 inhibits metastasis of prostate cancer by interacting with EIF4A3 to prevent nuclear export of ETS1 mRNA
Source: J Exp Clin Cancer Res. 2021 Oct 25;40:336. doi: 10.1186/s13046-021-02138-8 (PMC8543852; doi:10.1186/s13046-021-02138-8)
Supplement: Supplementary file 2 — Additional file 2: Table S1. Primers, siRNAs, probes, and plasmid used in the present study. [file 13046_2021_2138_MOESM2_ESM.xlsx]

## Sheet: Sheet1
Gene	Primers	Type	circbase_id	circRNA_chr	circRNA_strand	circRNA_start	circRNA_end	genomic_length	circRNA_length	Type	best.transcript	transcript_position	gene
circRNA_00938	GTCAAGAGGAAAACCAACG	F	hsa_circ_0004390	Chr1	-	85331067	85331821	754	754	exonic	NM_012152	chr1: 85331067-85331821	LPAR3
	TCCCAACACACAAAACAAT	R
circRNA_04747	CTGCCGCCTTCTCCCCTGAT	F	hsa_circ_0026782	Chr12	-	56094682	56094938	256	256	exonic	NM_001144996	chr12: 56094682-56094938	ITGA7
	TGGTCCACTCGCTGCCTTGC	R
circRNA_22335	AGAAAACGCCACAGCACTCC	F	hsa_circ_0002842	ChrX	+	64295353	64333693	38340	22960	sense-overlapping	TCONS_00017187	chrX: 64295353-64333693	TCONS_00017187
	TCCATACTCCCTCCTCCCAG	R
circRNA_04265	ACCCTCTCCAGACAGACACC	F	hsa_circ_0004296	Chr11	-	128354717	128360471	5754	648	sense-overlapping	NM_005238	chr11: 128354717-128360471	ETS1
	CATTCACAGCCCACATCACC	R
circRNA_08279	ATTTTCAGACCAAGGAGAGT	F	hsa_circ_0000690	Chr16	+	30495147	30495584	437	284	sense-overlapping	NM_001114380	chr16: 30495147-30495584	ITGAL
	ATCCGTGATGATGATAAGC	R
circRNA_19382	GACCTCTCCACCACCTCG	F	hsa_circ_0001708	Chr7	+	50358643	50367353	8710	174	sense-overlapping	NM_001220770	chr7: 50358643-50367353	IKZF1
	TGACCCTCATCAGCATCCA	R
ETS1	TTGAAAGCATAGAGAGCTACGA	F
	CTCTGAGTCGAAGCTGTCATAG	R
β-actin	CCTGGCACCCAGCACAAT	F
	GGGCCGGACTCGTCATAC	R
EIF4A3	ATGACGACATCCGCATCCTC	F
	GCAACGTTCATCGGCATCTC	R
Gene	siRNAs (oligos sequence 5to 3’)
circ_0004296 siRNA#1	GACCAGUCGUGAUAUGGAATT
circ_0004296 siRNA#2	CAGUCGUGAUAUGGAAUGUTT
circ_0004296 siRNA#3	UCGUGAUAUGGAAUGUGCATT
siRNA-NC	UUCUCCGAACGUGUCACGUTT
EIF4A3 siRNA	AGCCACCUUCAGUAUCUCA
ETS1-siRNA#1	GGAAUUACUCACUGAUAAAUC
ETS1-siRNA#2	GCAUAGAGAGCUACGAUAGUU
ETS1- siRNA#3	GCUUCGACUCAGAGGACUAUC
Plasmid	RNA sequence
circ_0004296	ATATGGAATGTGCAGATGTCCCACTATTAACTCCAAGCAGCAAAGAAATGATGTCTCAAGCATTAAAAGCTACTTTCAGTGGTTTCACTAAAGAACAGCAACGACTGGGGATCCCAAAAGACCCCCGGCAGTGGACAGAAACCCATGTTCGGGACTGGGTGATGTGGGCTGTGAATGAATTCAGCCTGAAAGGTGTAGACTTCCAGAAGTTCTGTATGAATGGAGCAGCCCTCTGCGCCCTGGGTAAAGACTGCTTTCTCGAGCTGGCCCCAGACTTTGTTGGGGACATCTTATGGGAACATCTAGAGATCCTGCAGAAAGAGGATGTGAAACCATATCAAGTTAATGGAGTCAACCCAGCCTATCCAGAATCCCGCTATACCTCGGATTACTTCATTA…
Control	Vector
Probes for pull-down assay	oligos sequence 5’to 3’
circ_0004296	biotin-UCCAUAUCACGACUGGUCCUCCCCA
Control	biotin-UUGUACUACACAAAAGUACUG
RNA-FISH probes
circ_0004296	CY3-GCACATTCCATATCACGACTGGTCC
18S RNA	designed and synthesized by Ribobio
