# Supplementary material for: Hsa_circ_0004296 inhibits metastasis of prostate cancer by interacting with EIF4A3 to prevent nuclear export of ETS1 mRNA
Source: J Exp Clin Cancer Res. 2021 Oct 25;40:336. doi: 10.1186/s13046-021-02138-8 (PMC8543852; doi:10.1186/s13046-021-02138-8)
Supplement: Supplementary file 3 — Additional file 3: Table S2. The specific RBPs interacted with circ_0004296. [file 13046_2021_2138_MOESM3_ESM.xlsx]

## Sheet: Sheet1
Accession	Gene Symbol	Description	Score	Coverage	# Proteins	# Unique Peptides	# Peptides	# PSMs	# AAs	MW [kDa]	calc. pI
Q9Y6V0	PCLO	Protein piccolo OS=Homo sapiens OX=9606 GN=PCLO PE=1 SV=5 - [PCLO_HUMAN]	23.38	0.18	1	1	1	1	5142	560.355	6.46826
Q6ZQQ6	WDR87	WD repeat-containing protein 87 OS=Homo sapiens GN=WDR87 PE=1 SV=3 - [WDR87_HUMAN]	30.24	0.28	1	1	1	1	2873	332.975	7.28369
O95071	UBR5	E3 ubiquitin-protein ligase UBR5 OS=Homo sapiens GN=UBR5 PE=1 SV=2 - [UBR5_HUMAN]	0	0.54	1	1	1	1	2799	309.158	5.84619
Q9UQ35	SRRM2	Serine/arginine repetitive matrix protein 2 OS=Homo sapiens GN=SRRM2 PE=1 SV=2 - [SRRM2_HUMAN]	83.189	1.64	1	3	3	3	2752	299.438	12.0591
P35580	MYH10	Myosin-10 OS=Homo sapiens GN=MYH10 PE=1 SV=3 - [MYH10_HUMAN]	174.169	4.1	1	1	7	8	1976	228.858	5.5415
Q14690	PDCD11	Protein RRP5 homolog OS=Homo sapiens GN=PDCD11 PE=1 SV=3 - [RRP5_HUMAN]	57.3	0.53	1	1	1	1	1871	208.57	8.86572
P26358	DNMT1	DNA (cytosine-5)-methyltransferase 1 OS=Homo sapiens GN=DNMT1 PE=1 SV=2 - [DNMT1_HUMAN]	47.04	0.87	1	1	1	1	1616	183.05	7.75244
P11388	TOP2A	DNA topoisomerase 2-alpha OS=Homo sapiens GN=TOP2A PE=1 SV=3 - [TOP2A_HUMAN]	41.1	0.78	1	1	1	1	1531	174.276	8.71924
Q5VZL5	ZMYM4	Zinc finger MYM-type protein 4 OS=Homo sapiens GN=ZMYM4 PE=1 SV=1 - [ZMYM4_HUMAN]	28.95	0.52	1	1	1	1	1548	172.677	6.84424
O75694	NUP155	Nuclear pore complex protein Nup155 OS=Homo sapiens GN=NUP155 PE=1 SV=1 - [NU155_HUMAN]	66.27	0.79	1	1	1	1	1391	155.1	6.16357
Q13045	FLII	Protein flightless-1 homolog OS=Homo sapiens GN=FLII PE=1 SV=2 - [FLII_HUMAN]	42.6004	1.34	1	2	2	2	1269	144.66	6.04932
Q9UDY2	TJP2	Tight junction protein ZO-2 OS=Homo sapiens GN=TJP2 PE=1 SV=2 - [ZO2_HUMAN]	35.37	1.51	1	1	1	1	1190	133.876	7.40088
Q92900	UPF1	Regulator of nonsense transcripts 1 OS=Homo sapiens GN=UPF1 PE=1 SV=2 - [RENT1_HUMAN]	35.1	0.97	1	1	1	1	1129	124.267	6.60986
O00159	MYO1C	Unconventional myosin-Ic OS=Homo sapiens GN=MYO1C PE=1 SV=4 - [MYO1C_HUMAN]	47.5	0.85	1	1	1	1	1063	121.606	9.40771
P42285	SKIV2L2	Superkiller viralicidic activity 2-like 2 OS=Homo sapiens GN=SKIV2L2 PE=1 SV=3 - [SK2L2_HUMAN]	39.07	1.06	1	1	1	1	1042	117.729	6.52197
Q9ULD0	OGDHL	2-oxoglutarate dehydrogenase-like, mitochondrial OS=Homo sapiens GN=OGDHL PE=1 SV=3 - [OGDHL_HUMAN]	40.47	0.89	2	1	1	1	1010	114.409	6.65381
Q15020	SART3	Squamous cell carcinoma antigen recognized by T-cells 3 OS=Homo sapiens GN=SART3 PE=1 SV=1 - [SART3_HUMAN]	28.88	0.73	1	1	1	1	963	109.865	5.56689
O60716	CTNND1	Catenin delta-1 OS=Homo sapiens GN=CTNND1 PE=1 SV=1 - [CTND1_HUMAN]	40.88	1.24	1	1	1	1	968	108.103	6.22705
P19367	HK1	Hexokinase-1 OS=Homo sapiens GN=HK1 PE=1 SV=3 - [HXK1_HUMAN]	20.71	0.76	2	1	1	1	917	102.42	6.80029
Q14246	ADGRE1	Adhesion G protein-coupled receptor E1 OS=Homo sapiens GN=ADGRE1 PE=2 SV=3 - [AGRE1_HUMAN]	0	1.24	1	1	1	1	886	97.6183	6.80029
Q9NVE4	CCDC87	Coiled-coil domain-containing protein 87 OS=Homo sapiens GN=CCDC87 PE=1 SV=2 - [CCD87_HUMAN]	0	0.82	1	1	1	7	849	96.3416	8.5874
Q8NE71	ABCF1	ATP-binding cassette sub-family F member 1 OS=Homo sapiens GN=ABCF1 PE=1 SV=2 - [ABCF1_HUMAN]	25.38	1.18	1	1	1	1	845	95.8665	6.80029
Q96QK1	VPS35	Vacuolar protein sorting-associated protein 35 OS=Homo sapiens GN=VPS35 PE=1 SV=2 - [VPS35_HUMAN]	46.6	1.88	1	1	1	1	796	91.6489	5.49072
P22735	TGM1	Protein-glutamine gamma-glutamyltransferase K OS=Homo sapiens GN=TGM1 PE=1 SV=4 - [TGM1_HUMAN]	0	1.1	1	1	1	1	817	89.7303	6.03662
P17480	UBTF	Nucleolar transcription factor 1 OS=Homo sapiens GN=UBTF PE=1 SV=1 - [UBF1_HUMAN]	49.99	1.57	1	1	1	1	764	89.3502	5.80811
Q15436	SEC23A	Protein transport protein Sec23A OS=Homo sapiens GN=SEC23A PE=1 SV=2 - [SC23A_HUMAN]	75.99	2.22	1	1	1	1	765	86.1053	7.07861
O60568	PLOD3	Procollagen-lysine,2-oxoglutarate 5-dioxygenase 3 OS=Homo sapiens GN=PLOD3 PE=1 SV=1 - [PLOD3_HUMAN]	38.84	1.36	1	1	1	1	738	84.7315	6.04932
Q96RP9	GFM1	Elongation factor G, mitochondrial OS=Homo sapiens GN=GFM1 PE=1 SV=2 - [EFGM_HUMAN]	0	1.2	1	1	1	1	751	83.4184	7.00537
Q13835	PKP1	Plakophilin-1 OS=Homo sapiens GN=PKP1 PE=1 SV=2 - [PKP1_HUMAN]	36.163	2.54	1	2	2	2	747	82.8078	9.12939
Q08945	SSRP1	FACT complex subunit SSRP1 OS=Homo sapiens GN=SSRP1 PE=1 SV=1 - [SSRP1_HUMAN]	64.17	1.55	1	1	1	1	709	81.0244	6.87354
O75342	ALOX12B	Arachidonate 12-lipoxygenase, 12R-type OS=Homo sapiens GN=ALOX12B PE=1 SV=1 - [LX12B_HUMAN]	24.78	1.71	1	1	1	1	701	80.304	7.63525
Q9NUQ8	ABCF3	ATP-binding cassette sub-family F member 3 OS=Homo sapiens GN=ABCF3 PE=1 SV=2 - [ABCF3_HUMAN]	42.54	1.41	1	1	1	1	709	79.6952	6.34131
Q06210	GFPT1	Glutamine--fructose-6-phosphate aminotransferase [isomerizing] 1 OS=Homo sapiens GN=GFPT1 PE=1 SV=3 - [GFPT1_HUMAN]	57.3453	3	2	2	2	2	699	78.7563	7.10791
Q14444	CAPRIN1	Caprin-1 OS=Homo sapiens GN=CAPRIN1 PE=1 SV=2 - [CAPR1_HUMAN]	24.16	1.69	1	1	1	1	709	78.318	5.24951
Q08188	TGM3	Protein-glutamine gamma-glutamyltransferase E OS=Homo sapiens GN=TGM3 PE=1 SV=4 - [TGM3_HUMAN]	64.8665	4.47	1	2	2	2	693	76.5836	5.85889
O00571	DDX3X	ATP-dependent RNA helicase DDX3X OS=Homo sapiens GN=DDX3X PE=1 SV=3 - [DDX3X_HUMAN]	206.074	14.05	2	7	7	8	662	73.198	7.18115
Q8WVM8	SCFD1	Sec1 family domain-containing protein 1 OS=Homo sapiens GN=SCFD1 PE=1 SV=4 - [SCFD1_HUMAN]	63.42	4.52	1	2	2	2	642	72.3341	6.26514
Q8NBJ5	COLGALT1	Procollagen galactosyltransferase 1 OS=Homo sapiens GN=COLGALT1 PE=1 SV=1 - [GT251_HUMAN]	0	1.29	1	1	1	1	622	71.5905	7.31299
Q9UBT2	UBA2	SUMO-activating enzyme subunit 2 OS=Homo sapiens GN=UBA2 PE=1 SV=2 - [SAE2_HUMAN]	24.85	2.34	1	1	1	1	640	71.1792	5.2876
P13797	PLS3	Plastin-3 OS=Homo sapiens GN=PLS3 PE=1 SV=4 - [PLST_HUMAN]	37.6347	4.92	2	3	3	3	630	70.7662	5.60498
Q9UHB9	SRP68	Signal recognition particle subunit SRP68 OS=Homo sapiens GN=SRP68 PE=1 SV=2 - [SRP68_HUMAN]	54.12	2.07	1	1	1	1	627	70.6856	8.55811
P51114	FXR1	Fragile X mental retardation syndrome-related protein 1 OS=Homo sapiens GN=FXR1 PE=1 SV=3 - [FXR1_HUMAN]	34.63	4.99	1	2	2	2	621	69.6779	6.15088
P61221	ABCE1	ATP-binding cassette sub-family E member 1 OS=Homo sapiens GN=ABCE1 PE=1 SV=1 - [ABCE1_HUMAN]	31.25	1.67	1	1	1	1	599	67.271	8.33838
O95831	AIFM1	Apoptosis-inducing factor 1, mitochondrial OS=Homo sapiens GN=AIFM1 PE=1 SV=1 - [AIFM1_HUMAN]	34.39	2.12	1	1	1	1	613	66.8589	8.95361
Q9Y6M1	IGF2BP2	Insulin-like growth factor 2 mRNA-binding protein 2 OS=Homo sapiens GN=IGF2BP2 PE=1 SV=2 - [IF2B2_HUMAN]	79.5082	8.68	2	4	4	4	599	66.0806	8.45557
Q9NSD9	FARSB	Phenylalanine--tRNA ligase beta subunit OS=Homo sapiens GN=FARSB PE=1 SV=3 - [SYFB_HUMAN]	59.27	2.21	1	1	1	1	589	66.0735	6.84424
P38432	COIL	Coilin OS=Homo sapiens GN=COIL PE=1 SV=1 - [COIL_HUMAN]	38.58	1.74	1	1	1	1	576	62.5699	9.0708
Q7Z794	KRT77	Keratin, type II cytoskeletal 1b OS=Homo sapiens GN=KRT77 PE=1 SV=3 - [K2C1B_HUMAN]	224.118	10.21	1	2	6	13	578	61.8635	5.98584
P04259	KRT6B	Keratin, type II cytoskeletal 6B OS=Homo sapiens GN=KRT6B PE=1 SV=5 - [K2C6B_HUMAN]	1148.58	37.59	2	1	28	48	564	60.0303	8.00146
P04040	CAT	Catalase OS=Homo sapiens GN=CAT PE=1 SV=3 - [CATA_HUMAN]	105.56	6.83	1	3	3	3	527	59.7188	7.38623
P49591	SARS	Serine--tRNA ligase, cytoplasmic OS=Homo sapiens GN=SARS PE=1 SV=3 - [SYSC_HUMAN]	46.8178	3.31	1	2	2	2	514	58.7401	6.43018
Q8WXF1	PSPC1	Paraspeckle component 1 OS=Homo sapiens GN=PSPC1 PE=1 SV=1 - [PSPC1_HUMAN]	61.28	2.1	1	1	1	1	523	58.7062	6.66846
O60749	SNX2	Sorting nexin-2 OS=Homo sapiens GN=SNX2 PE=1 SV=2 - [SNX2_HUMAN]	25.24	2.12	1	1	1	1	519	58.4347	5.12256
Q7RTS7	KRT74	Keratin, type II cytoskeletal 74 OS=Homo sapiens GN=KRT74 PE=1 SV=2 - [K2C74_HUMAN]	248.648	6.62	2	1	6	8	529	57.8296	7.7085
P52292	KPNA2	Importin subunit alpha-1 OS=Homo sapiens GN=KPNA2 PE=1 SV=1 - [IMA1_HUMAN]	152.332	13.42	1	5	5	6	529	57.8259	5.40186
Q2TAY7	SMU1	WD40 repeat-containing protein SMU1 OS=Homo sapiens GN=SMU1 PE=1 SV=2 - [SMU1_HUMAN]	23.43	3.51	1	1	1	2	513	57.5072	7.18115
P19013	KRT4	Keratin, type II cytoskeletal 4 OS=Homo sapiens GN=KRT4 PE=1 SV=4 - [K2C4_HUMAN]	139.884	6.74	1	1	4	7	534	57.2498	6.60986
Q9UHR4	BAIAP2L1	Brain-specific angiogenesis inhibitor 1-associated protein 2-like protein 1 OS=Homo sapiens GN=BAIAP2L1 PE=1 SV=2 - [BI2L1_HUMAN]	47.49	2.94	1	1	1	1	511	56.8471	8.67529
Q8N1N4	KRT78	Keratin, type II cytoskeletal 78 OS=Homo sapiens GN=KRT78 PE=1 SV=2 - [K2C78_HUMAN]	205.419	20.38	1	8	10	11	520	56.8305	6.02393
P30419	NMT1	Glycylpeptide N-tetradecanoyltransferase 1 OS=Homo sapiens GN=NMT1 PE=1 SV=2 - [NMT1_HUMAN]	23.54	6.05	1	2	2	2	496	56.7699	7.79639
P12268	IMPDH2	Inosine-5'-monophosphate dehydrogenase 2 OS=Homo sapiens GN=IMPDH2 PE=1 SV=2 - [IMDH2_HUMAN]	32.41	2.14	1	1	1	1	514	55.7696	6.90283
Q2M2I5	KRT24	Keratin, type I cytoskeletal 24 OS=Homo sapiens GN=KRT24 PE=1 SV=1 - [K1C24_HUMAN]	195.541	4.76	8	1	3	6	525	55.0534	4.95752
Q01650	SLC7A5	Large neutral amino acids transporter small subunit 1 OS=Homo sapiens GN=SLC7A5 PE=1 SV=2 - [LAT1_HUMAN]	0	1.38	3	1	1	1	507	54.9743	7.72314
P26196	DDX6	Probable ATP-dependent RNA helicase DDX6 OS=Homo sapiens GN=DDX6 PE=1 SV=2 - [DDX6_HUMAN]	23.48	5.18	1	2	2	2	483	54.3823	8.66064
P23381	WARS	Tryptophan--tRNA ligase, cytoplasmic OS=Homo sapiens GN=WARS PE=1 SV=2 - [SYWC_HUMAN]	32.93	3.4	1	1	1	1	471	53.1316	6.22705
P34896	SHMT1	Serine hydroxymethyltransferase, cytosolic OS=Homo sapiens GN=SHMT1 PE=1 SV=1 - [GLYC_HUMAN]	39.35	2.48	1	1	1	1	483	53.049	7.7085
P48637	GSS	Glutathione synthetase OS=Homo sapiens GN=GSS PE=1 SV=1 - [GSHB_HUMAN]	65.5179	3.8	1	2	2	2	474	52.3523	5.92236
O43615	TIMM44	Mitochondrial import inner membrane translocase subunit TIM44 OS=Homo sapiens GN=TIMM44 PE=1 SV=2 - [TIM44_HUMAN]	46.84	2.65	1	1	1	1	452	51.3235	8.32373
Q6KB66	KRT80	Keratin, type II cytoskeletal 80 OS=Homo sapiens GN=KRT80 PE=1 SV=2 - [K2C80_HUMAN]	77.5283	4.65	1	1	2	2	452	50.4938	5.66846
P18031	PTPN1	Tyrosine-protein phosphatase non-receptor type 1 OS=Homo sapiens GN=PTPN1 PE=1 SV=1 - [PTN1_HUMAN]	82.505	8.05	1	2	2	2	435	49.9348	6.26514
Q9BUF5	TUBB6	Tubulin beta-6 chain OS=Homo sapiens GN=TUBB6 PE=1 SV=1 - [TBB6_HUMAN]	325.377	21.52	1	1	9	13	446	49.825	4.88135
Q9NVA2	SEPT11	Septin-11 OS=Homo sapiens GN=SEPT11 PE=1 SV=3 - [SEP11_HUMAN]	32.81	5.13	5	2	2	2	429	49.3672	6.81494
Q9UN37	VPS4A	Vacuolar protein sorting-associated protein 4A OS=Homo sapiens GN=VPS4A PE=1 SV=1 - [VPS4A_HUMAN]	26.26	2.75	3	1	1	1	437	48.867	7.79639
P36957	DLST	Dihydrolipoyllysine-residue succinyltransferase component of 2-oxoglutarate dehydrogenase complex, mitochondrial OS=Homo sapiens GN=DLST PE=1 SV=4 - [ODO2_HUMAN]	33.16	1.77	1	1	1	1	453	48.7245	8.95361
Q15645	TRIP13	Pachytene checkpoint protein 2 homolog OS=Homo sapiens GN=TRIP13 PE=1 SV=2 - [PCH2_HUMAN]	41.57	1.85	1	1	1	1	432	48.5205	6.0874
Q6DKJ4	NXN	Nucleoredoxin OS=Homo sapiens GN=NXN PE=1 SV=2 - [NXN_HUMAN]	40.05	2.07	1	1	1	1	435	48.3616	4.97021
P14324	FDPS	Farnesyl pyrophosphate synthase OS=Homo sapiens GN=FDPS PE=1 SV=4 - [FPPS_HUMAN]	30.29	5.97	1	2	2	2	419	48.2446	6.15088
Q07666	KHDRBS1	KH domain-containing, RNA-binding, signal transduction-associated protein 1 OS=Homo sapiens GN=KHDRBS1 PE=1 SV=1 - [KHDR1_HUMAN]	34.06	2.26	1	1	1	1	443	48.1972	8.66064
P38919	EIF4A3	Eukaryotic initiation factor 4A-III OS=Homo sapiens GN=EIF4A3 PE=1 SV=4 - [IF4A3_HUMAN]	122.567	10.22	1	2	3	4	411	46.8412	6.72705
O75874	IDH1	Isocitrate dehydrogenase [NADP] cytoplasmic OS=Homo sapiens GN=IDH1 PE=1 SV=2 - [IDHC_HUMAN]	55.45	7.49	1	3	3	3	414	46.6295	7.00537
Q9UNH7	SNX6	Sorting nexin-6 OS=Homo sapiens GN=SNX6 PE=1 SV=1 - [SNX6_HUMAN]	20.6	2.46	1	1	1	1	406	46.6198	6.16357
Q9HDC9	APMAP	Adipocyte plasma membrane-associated protein OS=Homo sapiens GN=APMAP PE=1 SV=2 - [APMAP_HUMAN]	33.36	2.64	1	1	1	1	416	46.4509	6.16357
Q9BY77	POLDIP3	Polymerase delta-interacting protein 3 OS=Homo sapiens GN=POLDIP3 PE=1 SV=2 - [PDIP3_HUMAN]	21.58	8.55	1	2	2	2	421	46.0605	9.99365
P61160	ACTR2	Actin-related protein 2 OS=Homo sapiens GN=ACTR2 PE=1 SV=1 - [ARP2_HUMAN]	29.27	3.55	1	1	1	1	394	44.7322	6.7417
Q9NTK5	OLA1	Obg-like ATPase 1 OS=Homo sapiens GN=OLA1 PE=1 SV=2 - [OLA1_HUMAN]	21.18	3.79	1	1	1	1	396	44.7153	7.81104
P31153	MAT2A	S-adenosylmethionine synthase isoform type-2 OS=Homo sapiens GN=MAT2A PE=1 SV=1 - [METK2_HUMAN]	69.28	3.8	1	1	1	1	395	43.6333	6.48096
Q92734	TFG	Protein TFG OS=Homo sapiens GN=TFG PE=1 SV=2 - [TFG_HUMAN]	33.97	2.5	1	1	1	1	400	43.4212	5.09717
P35659	DEK	Protein DEK OS=Homo sapiens GN=DEK PE=1 SV=1 - [DEK_HUMAN]	29.33	3.47	1	1	1	1	375	42.6479	8.55811
P35237	SERPINB6	Serpin B6 OS=Homo sapiens GN=SERPINB6 PE=1 SV=3 - [SPB6_HUMAN]	30.16	3.99	1	1	1	1	376	42.5941	5.2749
P61163	ACTR1A	Alpha-centractin OS=Homo sapiens GN=ACTR1A PE=1 SV=1 - [ACTZ_HUMAN]	39.48	4.52	1	1	1	1	376	42.5869	6.63916
Q01085	TIAL1	Nucleolysin TIAR OS=Homo sapiens GN=TIAL1 PE=1 SV=1 - [TIAR_HUMAN]	61.43	3.47	2	1	1	1	375	41.5641	7.73779
Q6ZMN8	CCNI2	Cyclin-I2 OS=Homo sapiens GN=CCNI2 PE=2 SV=1 - [CCNI2_HUMAN]	0	3.25	1	1	1	1	369	40.596	7.89893
P04899	GNAI2	Guanine nucleotide-binding protein G(i) subunit alpha-2 OS=Homo sapiens GN=GNAI2 PE=1 SV=3 - [GNAI2_HUMAN]	103.462	7.32	12	2	2	2	355	40.4251	5.5415
Q9NR45	NANS	Sialic acid synthase OS=Homo sapiens GN=NANS PE=1 SV=2 - [SIAS_HUMAN]	46.44	8.91	1	2	2	2	359	40.2815	6.7417
Q13247	SRSF6	Serine/arginine-rich splicing factor 6 OS=Homo sapiens GN=SRSF6 PE=1 SV=2 - [SRSF6_HUMAN]	79.2928	11.63	2	3	4	4	344	39.5634	11.4292
Q9H2U2	PPA2	Inorganic pyrophosphatase 2, mitochondrial OS=Homo sapiens GN=PPA2 PE=1 SV=2 - [IPYR2_HUMAN]	0	6.59	1	1	2	2	334	37.896	7.38623
Q13347	EIF3I	Eukaryotic translation initiation factor 3 subunit I OS=Homo sapiens GN=EIF3I PE=1 SV=1 - [EIF3I_HUMAN]	24.96	4.92	1	1	1	1	325	36.4786	5.64307
P53597	SUCLG1	Succinate--CoA ligase [ADP/GDP-forming] subunit alpha, mitochondrial OS=Homo sapiens GN=SUCLG1 PE=1 SV=4 - [SUCA_HUMAN]	28.13	4.62	1	1	1	1	346	36.2268	8.79248
Q9P287	BCCIP	BRCA2 and CDKN1A-interacting protein OS=Homo sapiens GN=BCCIP PE=1 SV=1 - [BCCIP_HUMAN]	30.7	2.55	1	1	1	1	314	35.9567	4.61475
Q9H9B4	SFXN1	Sideroflexin-1 OS=Homo sapiens GN=SFXN1 PE=1 SV=4 - [SFXN1_HUMAN]	81.25	4.04	1	1	1	1	322	35.5963	9.0708
P08574	CYC1	Cytochrome c1, heme protein, mitochondrial OS=Homo sapiens GN=CYC1 PE=1 SV=3 - [CY1_HUMAN]	29.44	3.69	1	1	1	1	325	35.399	8.99756
P32322	PYCR1	Pyrroline-5-carboxylate reductase 1, mitochondrial OS=Homo sapiens GN=PYCR1 PE=1 SV=2 - [P5CR1_HUMAN]	41.4	4.08	2	1	1	1	319	33.3396	7.60596
Q00535	CDK5	Cyclin-dependent-like kinase 5 OS=Homo sapiens GN=CDK5 PE=1 SV=3 - [CDK5_HUMAN]	39.81	2.74	28	1	1	1	292	33.2832	7.66455
P52907	CAPZA1	F-actin-capping protein subunit alpha-1 OS=Homo sapiens GN=CAPZA1 PE=1 SV=3 - [CAZA1_HUMAN]	36.04	5.24	1	1	1	1	286	32.9023	5.69385
Q13243	SRSF5	Serine/arginine-rich splicing factor 5 OS=Homo sapiens GN=SRSF5 PE=1 SV=1 - [SRSF5_HUMAN]	64.2412	8.46	1	1	2	2	272	31.2453	11.5903
Q13151	HNRNPA0	Heterogeneous nuclear ribonucleoprotein A0 OS=Homo sapiens GN=HNRNPA0 PE=1 SV=1 - [ROA0_HUMAN]	46.55	6.56	1	1	1	1	305	30.8218	9.29053
P48507	GCLM	Glutamate--cysteine ligase regulatory subunit OS=Homo sapiens GN=GCLM PE=1 SV=1 - [GSH0_HUMAN]	35.4714	10.58	1	2	2	3	274	30.7078	6.02393
P21964	COMT	Catechol O-methyltransferase OS=Homo sapiens GN=COMT PE=1 SV=2 - [COMT_HUMAN]	60.16	5.54	1	1	1	1	271	30.0176	5.46533
Q9BU76	MMTAG2	Multiple myeloma tumor-associated protein 2 OS=Homo sapiens GN=MMTAG2 PE=1 SV=1 - [MMTA2_HUMAN]	99.3931	8.75	1	2	2	2	263	29.3939	10.0229
P31944	CASP14	Caspase-14 OS=Homo sapiens GN=CASP14 PE=1 SV=2 - [CASPE_HUMAN]	84.5796	9.92	1	2	2	2	242	27.662	5.57959
Q99714	HSD17B10	3-hydroxyacyl-CoA dehydrogenase type-2 OS=Homo sapiens GN=HSD17B10 PE=1 SV=3 - [HCD2_HUMAN]	29.73	3.07	1	1	1	1	261	26.9061	7.78174
P33316	DUT	Deoxyuridine 5'-triphosphate nucleotidohydrolase, mitochondrial OS=Homo sapiens GN=DUT PE=1 SV=4 - [DUT_HUMAN]	70.44	6.75	1	1	1	1	252	26.5466	9.36377
Q5T750	XP32	Skin-specific protein 32 OS=Homo sapiens GN=XP32 PE=1 SV=1 - [XP32_HUMAN]	32.29	3.2	1	1	1	1	250	26.2193	7.97217
P28161	GSTM2	Glutathione S-transferase Mu 2 OS=Homo sapiens GN=GSTM2 PE=1 SV=2 - [GSTM2_HUMAN]	85.4	4.13	3	1	1	1	218	25.728	6.3667
P68402	PAFAH1B2	Platelet-activating factor acetylhydrolase IB subunit beta OS=Homo sapiens GN=PAFAH1B2 PE=1 SV=1 - [PA1B2_HUMAN]	45.68	3.93	1	1	1	1	229	25.5531	5.92236
P00403	MT-CO2	Cytochrome c oxidase subunit 2 OS=Homo sapiens GN=MT-CO2 PE=1 SV=1 - [COX2_HUMAN]	41.88	4.41	1	1	1	1	227	25.5482	4.81787
O95816	BAG2	BAG family molecular chaperone regulator 2 OS=Homo sapiens GN=BAG2 PE=1 SV=1 - [BAG2_HUMAN]	56.03	5.21	1	1	1	1	211	23.7572	6.69775
P46782	RPS5	40S ribosomal protein S5 OS=Homo sapiens GN=RPS5 PE=1 SV=4 - [RS5_HUMAN]	38.58	7.35	1	1	1	1	204	22.8621	9.71533
Q9NY12	GAR1	H/ACA ribonucleoprotein complex subunit 1 OS=Homo sapiens GN=GAR1 PE=1 SV=1 - [GAR1_HUMAN]	0	4.15	1	1	1	1	217	22.3342	10.9165
Q96IU4	ABHD14B	Protein ABHD14B OS=Homo sapiens GN=ABHD14B PE=1 SV=1 - [ABHEB_HUMAN]	48.72	4.76	1	1	1	1	210	22.3316	6.40479
P32969	RPL9	60S ribosomal protein L9 OS=Homo sapiens GN=RPL9 PE=1 SV=1 - [RL9_HUMAN]	25.41	9.9	1	1	1	1	192	21.8498	9.94971
P00568	AK1	Adenylate kinase isoenzyme 1 OS=Homo sapiens GN=AK1 PE=1 SV=3 - [KAD1_HUMAN]	27.25	5.67	1	1	1	1	194	21.6213	8.63135
O75223	GGCT	Gamma-glutamylcyclotransferase OS=Homo sapiens GN=GGCT PE=1 SV=1 - [GGCT_HUMAN]	36.934	16.49	1	3	3	3	188	20.9943	5.13525
Q9BYD1	MRPL13	39S ribosomal protein L13, mitochondrial OS=Homo sapiens GN=MRPL13 PE=1 SV=1 - [RM13_HUMAN]	0	5.62	1	1	1	1	178	20.6787	9.15869
P79522	PRR3	Proline-rich protein 3 OS=Homo sapiens GN=PRR3 PE=1 SV=2 - [PRR3_HUMAN]	46.44	9.04	1	1	1	1	188	20.6275	9.83252
Q15185	PTGES3	Prostaglandin E synthase 3 OS=Homo sapiens GN=PTGES3 PE=1 SV=1 - [TEBP_HUMAN]	39.98	8.13	1	1	1	1	160	18.6854	4.53857
P24666	ACP1	Low molecular weight phosphotyrosine protein phosphatase OS=Homo sapiens GN=ACP1 PE=1 SV=3 - [PPAC_HUMAN]	52.3	5.7	1	1	1	1	158	18.0308	6.7417
P68871	HBB	Hemoglobin subunit beta OS=Homo sapiens GN=HBB PE=1 SV=2 - [HBB_HUMAN]	41.9212	15.65	5	2	2	2	147	15.9883	7.28369
Q9NS69	TOMM22	Mitochondrial import receptor subunit TOM22 homolog OS=Homo sapiens GN=TOMM22 PE=1 SV=3 - [TOM22_HUMAN]	52.21	14.79	1	1	1	1	142	15.5118	4.33545
P62829	RPL23	60S ribosomal protein L23 OS=Homo sapiens GN=RPL23 PE=1 SV=1 - [RL23_HUMAN]	64.26	14.29	1	1	1	1	140	14.8561	10.5063
P35268	RPL22	60S ribosomal protein L22 OS=Homo sapiens GN=RPL22 PE=1 SV=2 - [RL22_HUMAN]	57.32	10.16	1	1	1	1	128	14.7778	9.18799
P62318	SNRPD3	Small nuclear ribonucleoprotein Sm D3 OS=Homo sapiens GN=SNRPD3 PE=1 SV=1 - [SMD3_HUMAN]	76.63	7.94	1	1	1	1	126	13.9073	10.3159
P0C0S5	H2AFZ	Histone H2A.Z OS=Homo sapiens GN=H2AFZ PE=1 SV=2 - [H2AZ_HUMAN]	63.2382	23.44	5	1	3	3	128	13.5446	10.5796
