# Supplementary material for: Hsa_circ_0004296 inhibits metastasis of prostate cancer by interacting with EIF4A3 to prevent nuclear export of ETS1 mRNA
Source: J Exp Clin Cancer Res. 2021 Oct 25;40:336. doi: 10.1186/s13046-021-02138-8 (PMC8543852; doi:10.1186/s13046-021-02138-8)
Supplement: Supplementary file 7 — Additional file 7. [file 13046_2021_2138_MOESM7_ESM.zip]

Archive with 5 entries (5 files):
- 22RV1 STR.pdf
- DU145 STR.pdf
- LNCaP STR.pdf
- PC3 STR.pdf
- RWPE-1 STR.pdf
